# Supplementary material for: Amorphous Polymer–Phospholipid Solid Dispersions for the Co-Delivery of Curcumin and Piperine Prepared via Hot-Melt Extrusion
Source: Pharmaceutics. 2024 Jul 28;16(8):999. doi: 10.3390/pharmaceutics16080999 (PMC11359794; doi:10.3390/pharmaceutics16080999)
Supplement: Supplementary file 1 [file pharmaceutics-16-00999-s001.zip]

Archive with 1 entries (1 files):
- pharmaceutics-3107977-supplementary.pdf
